# Supplementary material for: Effects of the anti-inflammatory pentoxifylline on psychiatric and neuropsychiatric conditions: exploring various off-label utilities with meta-analyses
Source: Inflammopharmacology. 2025 Jan 8;33(1):105–19. doi: 10.1007/s10787-024-01616-7 (PMC11799099; doi:10.1007/s10787-024-01616-7)
Supplement: Supplementary file 1 — Supplementary file1 (XLSX 231 KB) [file 10787_2024_1616_MOESM1_ESM.xlsx]

## Sheet: Search
DATABASE	Search Strategy	Total Hits	After Filters (Human and Article)	After RCT Filters
PUBMED	((Pentoxifylline OR Trental OR Oxpentifylline)) AND ((neuro* OR psych* OR Cerebr* OR menta*) OR ("major depressive disorder" OR "Multi-Infarct Dementia" OR psychiatric OR "mood disorder" OR anxiety OR behavioral OR irritability OR psychotic OR dementia OR "Alzheimer's disease" OR autism OR "cognitive deficit" OR depression OR "vascular dementia" OR "frontotemporal dementia" OR "Lewy body dementia…	1060	636 - 153	104
EMBASE	(('pentoxifylline' OR 'trental' OR 'oxpentifylline') AND ('neuro*' OR 'psych*' OR 'cerebr*' OR 'menta*' OR 'major depressive disorder' OR 'multi-infarct dementia' OR 'psychiatric' OR 'mood disorder' OR 'anxiety' OR 'behavioral' OR 'irritability' OR 'psychotic' OR 'dementia' OR 'alzheimer disease' OR 'autism' OR 'cognitive deficit' OR 'depression' OR 'vascular dementia' OR 'frontotemporal dementia…	711	455 - 91	71
WOS	((Pentoxifylline OR Trental OR Oxpentifylline)) AND ((neuro* OR psych* OR Cerebr* OR menta*) OR ("major depressive disorder" OR "Multi-Infarct Dementia" OR psychiatric OR "mood disorder" OR anxiety OR behavioral OR irritability OR psychotic OR dementia OR "Alzheimer's disease" OR autism OR "cognitive deficit" OR depression OR "vascular dementia" OR "frontotemporal dementia" OR "Lewy body dementia…	883, articel 640	235	78
SCOPUS (Title Abstract Keywords)	((Pentoxifylline OR Trental OR Oxpentifylline)) AND ((neuro* OR psych* OR Cerebr* OR menta*) OR ("major depressive disorder" OR "Multi-Infarct Dementia" OR psychiatric OR "mood disorder" OR anxiety OR behavioral OR irritability OR psychotic OR dementia OR "Alzheimer's disease" OR autism OR "cognitive deficit" OR depression OR "vascular dementia" OR "frontotemporal dementia" OR "Lewy body dementia…	2,953, articel 1,562	1173	443
Total, on 25th September	((Pentoxifylline OR Trental OR Oxpentifylline)) AND ((neuro* OR psych* OR Cerebr* OR menta*) OR ("major depressive disorder" OR "Multi-Infarct Dementia" OR psychiatric OR "mood disorder" OR anxiety OR behavioral OR irritability OR psychotic OR dementia OR "Alzheimer's disease" OR autism OR "cognitive deficit" OR depression OR "vascular dementia" OR "frontotemporal dementia" OR "Lewy body dementia…	5607	-	696 (to be screended)

## Sheet: MDD Extended Table
ID	Sample Size	Age mean ± SD in years and Female Gender % (N/Total) (Middle-aged adults)	Intervention PTX Dose as mg per day: Usual is 800 - 1200 mg (400 mg ER 2-3 times a day) Duration weeks	mg/day	weeks	Control	DEFINITION OF REMISION	DEFINITION OF RESPONSE	Response % (N/Total)	Remission % (N/Total)	Time Points of Evaluation
Farajollahi -Moghadam 2021	Total: 56 (initially: 68) PTX: 28 Control: 28	Total: Age: 33.16 ± 7.93 Females: 44.6% (25/56) PTX: Age: 31.92 ± 8.46 Females: 42.9% (12/28) Control: Age: 34.39 ± 7.28 Females: 46.4% (13/28)	Sertraline (100 mg/day) + PTX (400mg) 3 times daily for 6 weeks	1200	6	Sertraline (100 mg/day) + placebo 3 times daily for 6 weeks	HAM-D-17 score ≤ 7	≥50% drop in HAM-D-17 score	At week 4: PTX: 57.1% (16/28) Control: 21.4% (6/28) At Week 6: PTX: 96.4% (27/28) Control: 57.1% (16/28)	No significant difference between Groups	Baseline, Weeks 2, 4, 6.
El-haggar 2018	Total: 80 PTX: 40 control: 40	Total: Age: 32.91 ± 7.98 Females: 49% (39/80) PTX: Age: 32.73 ± 8.38 Females: 50% (20/40) Control: Age: 33.09 ± 7.59 Females: 48.7% (19/40)	Escitalopram (20 mg/day) + PTX (400 mg) twice daily for 12 weeks	800	12	Escitalopram (20 mg/day) + Placebo twice daily for 12 weeks	HAM-D-17 score ≤ 7	≥50% drop in HAM-D-17 score	PTX: 92% (35/38) Control: 58% (22/38)	PTX: 85% (34/40) Placebo: 41% (16/40)	Baseline, Weeks 4, 8, 12.
Yasrebi 2021	Total: 64 (initially: 70) PTX: 32 Placebo: 32	Total: Age: 32.73 ± 7.91 Females: 44% (28/64) Pentoxifylline: Age: 33.06 ± 7.78 Females: 41% (13/32) Control: Age: 32.4 ± 8.07 Female Gender: 47% (15/32)	Pentoxifylline (800 mg/day) (1 Tablet) for 6 weeks	800	6	Placebo for 6 weeks	HAM-D-17 score ≤ 7	≥50% drop in HAM-D-17 score	At weeks 2 and 4: PTX: 0/32 Placebo: 0/32 At Week 6: PTX: 15.6% (5/32) Placebo: 3.13% (1/32)	At weeks 2 and 4: PTX: 0/32 Placebo: 0/32 At week 6: PTX: 6.25% (2/32) Placebo: 3.13% (1/32)	Baseline, Weeks 2, 4, 6.
Mohammad 2024	Total: 100 PTX: 50 control: 50	Total: Age: 31.59 ± 7.8 Females.: 46% (46/100) PTX: Age: 32.47 ± 8.31 Females.: 46% (23/50) Control: Age: 30.7 ± 7.12 Females.: 46% (23/50)	citalopram (20mg/day) + PTX (400mg) twice daily for 12 weeks	800	12	citalopram (20mg/day) + Placebo twice daily for 12 weeks	HAM-D-17 score ≤ 7	≥50% drop in HAM-D-17 score	PTX: 83% (39/47) Control: 49% (22/45)	PTX: 79% (37/47) Placebo: 40 % (18/45)	Baseline, Weeks 2, 4, 6, 8, 10, 12.
Mohammad 2024 August	Total: 60 PTX: 30 PBO: 30	PTX: 42.3 ± 7.7, 56% PBO: 40.1 ± 10.2, 56%	400mg PTX twice daily for 12 weeks.	800	12	Placebo	HAM-D-17 score of ≤7	≥50% drop in HAM-D-17 score	PTX Group: 46.6% (14/30) Placebo Group: 43.4% (13/30)	NA	Baseline, weeks 2, 4, 6, 8, 10, and 12.

## Sheet: Extended Table, sonst
16 Study ID (Author year)	Study design	Disease Studied	Sample size (Total and for each group separately)	Age mean ± SD in and Female Gender % (N/Total)	Intervention	Usual is 800 - 1200 so 400 2-3 times a day	Comparator	Treatment Duration (in Weeks)	Primary Outcomes and Scales	Secondary Outcomes and Scales	Conclusion	Country
Sinichi 2023	Randomized double-blind placebo-controlled trial	Schizophrenia	Total: 52 PTX: 26 Placebo: 26	Total: 39.81 ± 9.64, Females 32.7% (17/52) PTX: 38.38 ± 10.46, Females 23.1% (6/26) Placebo: 41.23 ± 8.64, Females 42.3% (11/26)	400 mg Pentoxifylline twice a day for 8 weeks (as adjunctive therapy to standard antipsychotic treatment (mostly Risperidone))	800	PBO (+ standard antipsychotic treatment (mostly Risperidone))	8	Change in positive and negative symptoms of schizophrenia measured by Positive and Negative Syndrome Scale (PANSS) Cognitive flexibility measured by Wisconsin Card Sorting Test (WCST) Mental flexibility, interference, and response inhibition measured by Stroop Test Immediate verbal recall, attentional capacity, and working memory measured by Digit Span Auditory-verbal learning and memory measured…	-	Pentoxifylline, as an adjunct to antipsychotics (mostly Risperidone), significantly improved cognitive impairments and positive schizophrenia symptoms, but not negative symptoms, with no serious side effects, enhancing antipsychotic effects.	Iran
Akhondzadeh 2010	Randomized double-blind placebo-controlled trial	Autism	Total: 40 PTX: 20 Placebo: 20	Total: 7.71 ± 2.21, Females 22.5% (9/40) PTX: 8.05 ± 2.01, Females 20% (4/20) Placebo: 7.37 ± 2.41, Females 25% (5/20)	Pentoxifylline: 600 mg/day (titrated) + Risperidone (up to 3 mg/day)	600	PBO + Risperidone (up to 3 mg/day)	10	Change in Aberrant Behavior Checklist-Community (ABC-C) (Irritability, Lethargy/Social Withdrawal, Stereotypic Behavior, Hyperactivity/Noncompliance, Inappropriate Speech)	Extrapyramidal Symptoms Rating Scale (ESRS)	Pentoxifylline, as an adjunct to risperidone, significantly improved behavioral symptoms in children with autism compared to risperidone alone, without serious side effects.	Iran
Procházková 2018	Randomized, double-blind, dou- ble-dummy, parallel-group trial (no placebo)	Chronic Tinnitus or Subchronic Tinnitus (with related neuropsychiatric effects.)	Total: 197 patients EGb 761®: 99 PTX: 98	Total: 54.25, Females 59.4% (117/197) Pentoxifylline: 53.1 ± 10.9, Females 60.2% (59/98) EGb 761®: 55.4 ± 10.5, Females 58.6% (58/99)	EGb761 120mg (2/day)	1200	Pentoxifylline	12	Changes in tinnitus loudness and annoyance (11-Point Box Scales) Psychological distress (Mini-Tinnitus Questionnaire (Mini-TQ)) Anxiety and depression (Hospital Anxiety and Depression Scale (HADS)) Disability (Sheehan Disability Scale (SDS))	Safety and tolerability assessed through physical exams, ECG, lab tests, and vital signs	Significant improvements under both treatments on a self-rating scale assessing the psychological burden of tinnitus (Mini-TQ), on numeric analogue scales (11-Point Box Scales) for tinnitus loudness and annoyance, the anxiety subscale of a questionnaire for anxiety and depression (HADS), and a brief rating of illness-related disability. EGb 761® showed a lower incidence of adverse events compared…	Czech Republic
Hartman 1988	Open,Randomized, controlled trial (no placebo)	Chronic Cerebervascular disease (Decreased CBF due to CVD)	Total: 90 (3 groups) PTX: 30 EA: 30 Control:30	Age: All over 50 except one, and most over 60. Females 43%	Pentoxifylline (PTX): 3 x 400 mg/day (sustained-release formulation) + Standard basic therapy Ergot Alkaloid (EA): 3 x 2 mg/day + Standard basic therapy	1200	Basic Therapy (no rheologically active or hemodiluting drugs-controls)	8	Self-assessment score (40 items) Regional cerebral blood flow (rCBF) measured using the xenon 133 inhalation technique, reported as initial slope index (ISI)	-	Pentoxifylline significantly increased rCBF in patients with chronic cerebrovascular disease and improved symptoms such as sleep disturbances, vertigo, and tinnitus. The ergot alkaloid also increased rCBF but was less effective than pentoxifylline.	Germany
Harwart 1979	Randomized, double blind, placebo-controlled trial	Chronic Cerebrovascular insuffiency.	Total: 60 PTX:30 Placebo: 30 29 patients in each group completed the ttt	PTX: 77.6 (range 44-98), Females 83.3% (25/30) Placebo: 79.3 (range 61-89), Females 83.3% (25/30)	Pentoxifylline 400 mg tablet (3/day)	1200	Placebo	8	Typical clinical target symptoms of the cerebro-organic psychosyndrome: 4-point rating scale. Plutchik Geriatric Rating Scale (PGRS) Psychometric tests: numeric symbol test, writing tests, geometric shape copying.	Subjective aspects of tolerability and some laboratory parameters.	Pentoxifylline significantly improved clinical symptoms and psychometric test performance compared to placebo, with no major differences in laboratory parameters and side effects.	Germany
Bayer (EPMID) Study 1996	Randomized,Double-blind, placebo-controlled,parallel-group,multicentre study	Multi-infarct dementia	Total:289 PTX group: 122 Placebo:117	PTX: 70 ± 9.3, Females 41%(60/148) Placebo: 69.4 ± 9, Females 47%(66/141)	Pentoxifylline 400mg tablet (3/day)	1200	Placebo	39	GBS scale	SCAG scale MMSE Psycological tests or Psycometric tests (Shopping list Task, Delayed Recall, Figure Joining Test, Picture of objects, Names-Faces Tasks Relatives' improvement rating	Treatment with pentoxifylline is beneficial for patients with Multi-infarct disease, the global results of the GBS and SCAG scales being enforced significant improvements in subscales specific for intellectual and cognitive function.	Europe (10 countries)
Parnetti 1985	Randomized controlled trial Including 4 groups (placebo-controlled)	Initial mental deterioration	Total: 80 : 1 (Placebo): 20 : 2 (Piracetam): 20 : 3 (Pentoxifylline): 20 : 4 (Piracetam + Pentoxifylline): 20	Total: 73 ± 1, Females 46% (37/80) : 1: 72 ± 1, Females 45% (9/20) : 2: 73 ± 1, Females 50% (10/20) : 3: 73 ± 1, Females 45% (9/20) : 4: 73 ± 1, Females 45% (9/20)	: 1: Placebo : 2: Piracetam 1600 mg three times a day : 3: Pentoxifylline 400 mg three times a day : 4: Piracetam 1600 mg + Pentoxifylline 400 mg, three times a day each	1200	Individual treatments and placebo.	28	Neuropsychological evaluation using word fluency test, sentence construction, Rey's 15 words (short-term and long-term memory), Raven's progressive coloured matrices, immediate visual memory test, and constructive apraxia. Haemorheological Parameters.	-	Pentoxifylline significantly enhanced red cell filterability (deformability), whereas the other two single intervention groups did not. However, it did not significantly impact cognitive tests when used alone. When combined with piracetam, it significantly improved both cognitive performance and red cell filterability, exceeding the improvements seen with piracetam alone and placebo, demonstratin…	Italy
Parnetti 1984	Randomized double-blind placebo-controlled clinical trial	Primary mental deterioration in the elderly	Total: 40 Placebo: 10 Pentoxifylline: 10 Mentium: 10 Norzetam: 10	Placebo: 71.1 ± 5.9, Females 60% (6/10) Pentoxifylline: 68.4 ± 3, Females 50% (5/10)	Pentoxifylline 400 mg tablets (3/day)	1200	Placebo	12	Mental deterioration assessed using a battery of psychometric tests including: Verbal Fluency Test Phrase Construction Test Rey's 15-Word Test Raven's Progressive Matrices Test Immediate Visual Memory Test Design Copying Test	Haemorheological parameters including: Blood viscosity Plasma viscosity Serum viscosity Erythrocyte deformability Haematocrit Fibrinogen levels Leukocyte and platelet counts	Pentoxifylline, Norzetam and Mentium showed significant improvements in psychometric test scores, with Pentoxifylline also showing improvements in haemorheological parameters.	Italy
Black 1992	Randomized double-blind placebo-controlled parallel group trial	Cerebrovascular Dementia	Total: 64 PTX: 32 Placebo: 32	Total: 75.35 ± 10.4, Females 48.5% (31/64) PTX: 75.0 ± 10.4, Females 56% (18/32) Placebo: 75.7 ± 9.7, Females 41% (13/32)	Pentoxifylline 400 mg tablets (3/day)	1200	Placebo	36	Change in Alzheimer’s Disease Assessment Scale (ADAS) scores, assessing cognitive functions (memory, language, orientation) and non-cognitive behaviors (mood, agitation, anxiety	-	Pentoxifylline significantly slowed cognitive deterioration as assessed by ADAS.	USA
Parnetti 1997	Randomized double-blind double-dummy controlled trial	Vascular Dementia	Total: 93 PTX: 44 Sulodexide: 49	Total: 75.0 ± 3.75, Females 60.2% (56/93) PTX: 76.0 ± 3.5, Females 66% (29/44) Sulodexide: 75.0 ± 3.75, Females 55.1% (27/49)	Sulodexide 50 mg tablets (2/day)	1200	Pentoxifylline 400 mg tablets (3/day)	24	Biological efficacy: blood fibrinogen levels and some hemostasis factors	Clinical efficacy: -Gottfries-Brane-Steen (GBS) Rating Scale for Dementia -Mini-Mental State Examination (MMSE)	Both Pentoxifylline and Sulodexide showed a statistically significant reduction in fibrinogen levels. However, GBS scores showed a significant improvement only in the sulodexide -not PTX- group.	Italy
Blume 1992	Randomized double-blind placebo-controlled clinical trial	Vascular cognitive impairment (Vascular dementia)	Total: 80 patients (72) Pentoxifylline group: 40 patients PBO group: 40 patients	60% males mean 64 PTX: 55-75 Placebo: 55-75	600 mg Pentoxifylline (Trental® 600) twice daily for 6 months. (Patients in this group were instructed to discontinue other vasoactive, nootropic, or tranquilizing medications that could influence cognitive performance.)	1200	Placebo	24	Cognitive Function: Assessed using the Sandoz Clinical Assessment Geriatric Scale (SCAG) and the Number Connection Test (Zahlenverbindungstest, ZVT).	-	patients treated with pentoxifylline showed statistically significant cognitive improvements compared to the PBO group. Pentoxifylline was effective in treating symptoms of vascular cognitive impairment, confirming results from earlier studies.	Germany
Janaki 1980	open study, randomized	Cerberal vascular accidents (cereberal thrombosis)	Total: 58 Pentoxifylline group:29 patients Xanthinol nicotinate group: 29 patients	Total: ??(10 - >70), Females 36.206% (21/58) PTX: Females 31.03 % (9/29) Xanthinol nicotinate group: Females 41.379% (12/29)	Pentoxifylline 100 mg one tablet (3/day) then increased to 2 tablets (3/day) Maintenance dose of 2-4 tablets a day	600	Xanthinol nicotinate 150 mg one tablet (3/day) then increased to 3 tablets (3/day) Maintenance dose of 3-6 tablets a day of xanthinol nicotinate	8	1) Improvement in motor deficit(0-5 scale), 2) Speech(0-8 scale modified from the Pica Test) 3) Intelligence and memory scores(Wechsler Adult Intelligence Scale and the Wechsler Memory Scale)	Pulse, blood pressure and side effects	1) Although efficacy of the two drugs was similar in improving motor deficit of extremities with an initial grade less than or equal to 2, pentoxifylline was significantly better in this regard for extremities with an initial motor deficit grade> 2. 2)Intelligence and memory scores improve significantly from Week 2 onwards in patients treated with pentoxifylline but the incidence of patients fail…	India
Ghose 1987	Randomized double-blind placebo-controlled clinical trial	Dementia: Primary degenerative dementia (PDD) and multi-infarct dementia (MID)	Total: 28 (initially 36) PTX: All 12; 8 PDD; 4 MID Placebo: All 16; 9 PDD; 7 MID	Total: aged 60-88 , female 50% (14/28) PTX: All 76 ± 8.59; PDD 74 ± 9.47; MID 80 ± 7.77, females All 50% (6/12); PDD 37% (3/8); MID 75% (3/4) Placebo: All 77 ± 5.37; PDD 78 ± 4.71; MID 75 ± 7.40, females All 50% (8/16); PDD 33.33% (3/9); MID 71.4% (5/7)	Pentoxifylline 400 mg (3/day)	600-1200	PBO	12	-Mental state by Folstein's Mini Mental State (FMMS) and SCAG scale -Psychometric tests: shopping lists, digit span/symbol, visual choice reaction time (RT) and critical flicker frequency (CFF)	Tolerance Plasma drug level for compliance differences in cognitive improvement between the two groups MDD and PDD	PTX administration resulted in a greater improvement in FMMS scores in MID patients compared to placebo, but this improvement was not observed in PDD patients No changes in SCAGS and other psychometric tests were observed.	United Kingdom
Pavlov 2021	Open, randomized, controlled trial	Severe asthenic syndrome in Non-alcoholic fatty liver disease (NAFLD)	Total: 247 Main group: 124 Control group: 123	Main group: 54.3 ± 2.7 , 0% females Control group: 53.8 ± 3.5 , 0% females	Pentoxifylline (400mgx3/d) + Cytoflavin + supportive regimen (Ursodeoxycholic acid and Omega-3 )	1200	supportive regimen (Ursodeoxycholic acid and Omega-3) Same regimen as the main group, minus Cytoflavin and Pentoxifylline.	8	Asthenic syndrome evaluated using the MFI-20 (Multidimensional Fatigue Inventory).	Blood analysis: General blood analysis, biochemical blood analysis. Ultrasound: Hepatic ultrasound assessment, including liver size and parenchymal echogenicity.	Early inclusion of Pentoxifylline and Cytoflavin in the treatment regimen for NAFLD with severe asthenic syndrome significantly improved clinical, laboratory, and neuropsychological outcomes compared to the control group, where improvements were less pronounced.	Russia
Al-Nimer 2019	Randomized placebo-controlled clinical trial	Diabetic Foot Syndrome (DFS)	Total: 80 DFS: II (n=40): : IIA (Placebo): 20 patients : IIB (Pentoxifylline): 20 patients	56.0 ± 8.0 , 70% females (28/40)	Pentoxifylline 400 mg (3/day) for 8 weeks.	1200	PBO	8	Quality of Life (QoL): Assessed using the Short Form-36 (SF-36) questionnaire. Revised Neuropathy Disability Score (RNDS): Used to assess diabetic neuropathy. Clinical evidence of diabetic foot improvement: Assessed by changes in RNDS and SF-36 domains.	-	Pentoxifylline significantly improved the quality of life in patients with diabetic foot syndrome (DFS), particularly in domains related to emotional problems, social functioning, and physical health. The treatment notably increased energy levels and reduced fatigue, as evidenced by the significant improvements in the SF-36 subscale for energy/fatigue. These effects were more pronounced in the DF…	Iraq
Escolar 2012	Randomized, double-blind, placebo- controlled clinical trial	Duchenne Muscular Dystrophy (DMD)	Total: 64 boys Pentoxifylline: 30 boys PBO: 32 boys	Pentoxifylline: 9.9 ± 2.9 Placebo: 10.2 ± 2.8	Daily oral pentoxifylline (Trental) using a slow-release formulation. Dosing was weight-based: <30 kg: 400 mg once/day 30-50 kg: 400 mg twice/day 50 kg: 400 mg three times/day (not exceeding 20 mg/kg/day or 1200 mg/day)	400-1200	PBO	52	Quantitative Muscle Testing (QMT): Total score change from baseline as a measure of muscle strength. QMT Subscales: Arm, leg, grip strength. Manual Muscle Testing (MMT): Scores for functional muscle strength. Pediatric Quality of Life Inventory (PedsQL): Parent-report form assessing physical, emotional, social, and school functioning. Pulmonary Function Tests (PFTs): Evaluated lung function.	The Pediatric Quality of Life Inventory (PedsQL) used in the study includes subscales that assess physical, emotional, social, and school functioning.	Pentoxifylline did not significantly improve or halt the deterioration of muscle strength and function compared to PBO over the 12-month period. The primary QMT scores and most secondary outcomes, including the PedsQL scores, showed no significant differences between the groups. A minor improvement was noted in the 10-meter walk/run test, where the PTX group showed less decline than the PBO group…	Multinational

## Sheet: Extra Table
ID of MDD	HAMD-score	Response rate	Remission rate	Side effects
Farajollahi 2021	S	S	N	N
El-haggar 2018	S	S	S	N
Yasrebi 2021	S	N	N	N
Mohammad 2024	S	S	S	N
Total	S	S	?	N
S: Statistically significant intergroup difference, N: No statistically significant intergroup difference.

## Sheet: Pub
Year	Count_Dataset1	Normalized_Percentage_Dataset1, Rounded to the nearest decimal	Count_Dataset2	Normalized_Percentage_Dataset2 Rounded to the nearest decimal	Count_Dataset3	Normalized_Percentage_Dataset3 Rounded to the nearest decimal	Count_Dataset4	Normalized_Percentage_Dataset4 Rounded to the nearest decimal
2023	9	1.5	2	2.9	70	1.8	6	1.3
2022	9	1.5	1	1.4	82	2.1	13	2.9
2021	7	1.1	3	4.3	92	2.4	16	3.5
2020	8	1.3	2	2.9	86	2.2	13	2.9
2019	11	1.8	0	0	78	2	7	1.5
2018	11	1.8	0	0	76	2	9	2
2017	13	2.1	2	2.9	85	2.2	13	2.9
2016	11	1.8	2	2.9	79	2	3	0.7
2015	20	3.2	3	4.3	111	2.9	8	1.8
2014	11	1.8	1	1.4	97	2.5	12	2.6
2013	11	1.8	0	0	77	2	5	1.1
2012	22	3.6	1	1.4	106	2.7	11	2.4
2011	16	2.6	1	1.4	89	2.3	9	2
2010	12	1.9	0	0	79	2	13	2.9
2009	13	2.1	0	0	96	2.5	13	2.9
2008	10	1.6	0	0	80	2.1	9	2
2007	15	2.4	2	2.9	88	2.3	8	1.8
2006	9	1.5	2	2.9	89	2.3	11	2.4
2005	12	1.9	1	1.4	88	2.3	9	2
2004	22	3.6	4	5.7	95	2.4	12	2.6
2003	12	1.9	1	1.4	96	2.5	21	4.6
2002	16	2.6	1	1.4	105	2.7	7	1.5
2001	18	2.9	1	1.4	114	2.9	8	1.8
2000	21	3.4	1	1.4	103	2.7	10	2.2
1999	21	3.4	4	5.7	105	2.7	8	1.8
1998	23	3.7	1	1.4	113	2.9	8	1.8
1997	28	4.5	1	1.4	127	3.3	15	3.3
1996	25	4	4	5.7	112	2.9	14	3.1
1995	33	5.3	5	7.1	154	4	14	3.1
1994	40	6.5	6	8.6	126	3.2	14	3.1
1993	41	6.6	2	2.9	134	3.5	14	3.1
1992	21	3.4	2	2.9	93	2.4	12	2.6
1991	11	1.8	2	2.9	84	2.2	14	3.1
1990	19	3.1	2	2.9	73	1.9	5	1.1
1989	7	1.1	1	1.4	65	1.7	11	2.4
1988	5	0.8	1	1.4	68	1.8	8	1.8
1987	6	1	6	8.6	74	1.9	7	1.5
1986	2	0.3	0	0	52	1.3	5	1.1
1985	4	0.6	0	0	50	1.3	7	1.5
1984	3	0.5	0	0	36	0.9	4	0.9
1983	1	0.2	0	0	43	1.1	10	2.2
1982	2	0.3	0	0	24	0.6	4	0.9
1981	3	0.5	0	0	66	1.7	14	3.1
1980	3	0.5	2	2.9	29	0.7	7	1.5
1979	0	0	0	0	28	0.7	5	1.1
1978	1	0.2	0	0	17	0.4	0	0
1977	0	0	0	0	21	0.5	4	0.9
1976	0	0	0	0	10	0.3	4	0.9
1975	0	0	0	0	10	0.3	0	0
1974	0	0	0	0	0	0	0	0
1973	0	0	0	0	2	0.1	1	0.2
1972	0	0	0	0	3	0.1	0	0
Total	618	1	70	1	3880	1	455	1
-	(PM 587)	-	11.33% (60 PM)	-	(3,655 PM)	-	11.73 (439 PM)	-

## Sheet: Fig
Further Metanalysis:
	Fig S1 This figure presents a meta-analysis evaluating the reduction of asthenia across 3 studies, comprising a total of 303 participants. The pooled standardized mean difference (SMD) was − 1.16 (95% CI − 1.40 to − 0.91, p < 0.00001), indicating a significant reduction in asthenia symptoms in the experimental group compared to the control. The analysis revealed no heterogeneity (I2 = 0%). The se…
	Fig S2 This meta-analysis explores the effects of Pentoxifylline on various biomarkers in MDD patients across two studies, presented in 5 forest plots: A: TNF-alpha decreased significantly (MD: -3.24, 95% CI: -4.12 to -2.36, p < 0.00001) B: IL-6 levels also dropped markedly (MD: -2.37, 95% CI: -2.96 to -1.79, p < 0.00001) C: IL-10 was significantly reduced (MD: -1.55, 95% CI: -2.07 to -1.02, p < …
	Propentofylline (PPF), a close analog of PTX (oxohexyl-methyl-xanthine): Conducting systematic supplementary searches to identify RCTs involving PTX active metabolites and close analogues revealed that propentofylline (PPF) had a profile resembling to PTX in some aspects. Focusing on the most frequently studied disease, dementia, and the most commonly reported outcome measure, MMSE/FMMS, the anal…	Concerns: - https://doi.org/10.1002/14651858.CD002853 - https://www.medscape.com/viewarticle/411711?form=fpf
